# Supplementary material for: A review of the Oriental genus Eudeferunda Chen, Yang & Wilson (Hemiptera, Fulgoromorpha, Achilidae) with description of one new species from Hainan, China
Source: Zookeys. 2013 Jun 27;(313):1–8. doi: 10.3897/zookeys.313.5106 (PMC3701227; doi:10.3897/zookeys.313.5106)
Supplement: XML Treatment for Eudeferunda [file zookeys.313.5106-treatment1.xml]

<!DOCTYPE tp:taxon-treatment
  PUBLIC "-//TaxonX//DTD Taxonomic Treatment Publishing DTD v0 20100105//EN" "tax-treatment-NSO.dtd">
<tp:taxon-treatment xmlns:tp="http://www.plazi.org/taxpub"><tp:treatment-meta><mixed-citation publication-type="journal"><person-group><name><surname>Long</surname><given-names>Jian-Kun</given-names></name><name><surname>Yang</surname><given-names>Lin</given-names></name><name><surname>Chen</surname><given-names>Xiang-Sheng</given-names></name></person-group><article-title>A review of the Oriental genus
                    <italic>Eudeferunda</italic> Chen, Yang &amp; Wilson (Hemiptera, Fulgoromorpha, Achilidae) with description of one new species from Hainan, China</article-title><source>Zookeys</source><day>27</day><month>6</month><year>2013</year><volume>2013</volume><issue>313</issue><fpage>1</fpage><lpage>8</lpage><pub-id pub-id-type="doi">10.3897/zookeys.313.5106</pub-id></mixed-citation></tp:treatment-meta><tp:nomenclature><tp:taxon-name>
                        <tp:taxon-name-part taxon-name-part-type="genus">Eudeferunda</tp:taxon-name-part>
                        <object-id xmlns:xlink="http://www.w3.org/1999/xlink" xlink:type="simple">http://species-id.net/wiki/Eudeferunda</object-id>
                    </tp:taxon-name><tp:taxon-authority>Chen,Yang &amp; Wilson, 1989</tp:taxon-authority><xref ref-type="fig" rid="F1">Figs 1</xref><xref ref-type="fig" rid="F2">–</xref><xref ref-type="fig" rid="F3">28</xref><tp:nomenclature-citation-list><tp:nomenclature-citation><tp:taxon-name>Eudeferunda</tp:taxon-name><comment><xref ref-type="bibr" rid="B2">Chen et al. 1989</xref>: 16. </comment></tp:nomenclature-citation></tp:nomenclature-citation-list></tp:nomenclature><tp:treatment-sec sec-type="Type species"><title>Type species.</title><p><italic><tp:taxon-name>Eudeferunda lenita</tp:taxon-name></italic> Chen, Yang &amp; Wilson, 1989, by original designation.</p></tp:treatment-sec><tp:treatment-sec sec-type="Diagnosis"><title>Diagnosis.</title><p>Small size. Head with eyes narrower than pronotum (0.7–0.8:1) (<xref ref-type="fig" rid="F2">Figs 7</xref>, <xref ref-type="fig" rid="F3">19</xref>). Vertex produced before eyes about 0.4 times of its length, longer in middle line than wide at base (1.4:1), disk distinctly depressed, median carina basal half prominent, anterior half obsolete, anterior margin acutely rounded convex, lateral margins carinate, straight, diverging posteriorly, posterior margin in middle angulately convex (<xref ref-type="fig" rid="F2">Figs 7</xref>, <xref ref-type="fig" rid="F3">19</xref>). Frons longer in middle line than widest part (1.25–1.4:1), basal margin subtruncate or truncate, about quarter length of widest part, lateral margins strongly foliate basally, slightly convex laterally, thence incurved into suture (<xref ref-type="fig" rid="F2">Figs 8</xref>, <xref ref-type="fig" rid="F3">20</xref>). Postclypeus shorter than frons in middle line (0.4–0.6:1) (<xref ref-type="fig" rid="F2">Figs 8</xref>, <xref ref-type="fig" rid="F3">20</xref>). Eyes incised beneath, not or slightly overlapping pronotum (<xref ref-type="fig" rid="F2">Figs 7, 9</xref>, <xref ref-type="fig" rid="F3">19, 21</xref>). Ocelli detached from eyes. Antennae with pedicel subglobose. Pronotum moderately short, as long behind <!--PageBreak-->eyes as in middle line, disc with median carina shorter than lateral carinae (0.5:1) (<xref ref-type="fig" rid="F2">Figs 7</xref>, <xref ref-type="fig" rid="F3">19</xref>). Mesonotum tricarinate, longer than vertex and pronotum together, lateral carinae slightly diverging posteriorly, middle carina apically obsolete (<xref ref-type="fig" rid="F2">Figs 7</xref>, <xref ref-type="fig" rid="F3">19</xref>). Forewing 2.5–2.9 times as long as broad, CuA<sub>1</sub> not convex strongly, Sc+R forking level of CuA<sub>1</sub> fork, both slightly distally union of PCu with A<sub>1</sub>, clavus terminating at midway of forewing (<xref ref-type="fig" rid="F2">Figs 10</xref>, <xref ref-type="fig" rid="F3">22</xref>). Post-tibia with a single lateral spine at basal 2/5, metatibio-tarsal formula of hind leg 8–7–6 (<xref ref-type="fig" rid="F1">Figs 5–6</xref>). Anal segment relatively short, in dorsal view apical margin concave in middle (<xref ref-type="fig" rid="F2">Figs 12</xref>, <xref ref-type="fig" rid="F3">23</xref>). Pygofer in lateral view distinctly longer ventrally than dorsally, anterior margin concave, posterior margin convex and produced a curved process directing downward (<xref ref-type="fig" rid="F2">Figs 13</xref>, <xref ref-type="fig" rid="F3">24</xref>); in ventral view medioventral processes paired, median cleft deep (<xref ref-type="fig" rid="F2">Figs 14</xref>, <xref ref-type="fig" rid="F3">25</xref>). Dorsal margin of gonostyle with a large triangular process laterad, thence laterad convex near base (<xref ref-type="fig" rid="F2">Figs 15–16</xref>, <xref ref-type="fig" rid="F3">26</xref>). Male genitalia with phallobase submembraneous, tube-like, phallobase with dorsal and ventral lobes; ventral lobe of phallobase in ventral view cleft at apical margin in middle, each lateral side with a pointed processes, bilateral areas with thorns; in dorsal view, dorsal lobe of phallobase with apical margin broadly incised in middle; phallic appendages longer than phallobase about 3:1, gradually narrowing apically (<xref ref-type="fig" rid="F2">Figs 17–18</xref>, <xref ref-type="fig" rid="F3">27–28</xref>).</p></tp:treatment-sec><tp:treatment-sec sec-type="Distribution"><title>Distribution.</title><p>Oriental region.</p></tp:treatment-sec><tp:treatment-sec sec-type="Key to species of Eudeferunda Chen, Yang &amp; Wilson (male)"><title>Key to species of <italic><tp:taxon-name>Eudeferunda</tp:taxon-name></italic> Chen, Yang &amp; Wilson (male)</title><table-wrap content-type="key" position="anchor" orientation="portrait"><table><tbody><tr><td rowspan="1" colspan="1">1</td><td rowspan="1" colspan="1">Medioventral processes of pygofer digitate, gradually narrowing apically (<xref ref-type="fig" rid="F3">Fig. 25</xref>); anal segment in dorsal view with base margin truncate and blunt laterally (<xref ref-type="fig" rid="F3">Fig. 23</xref>); ventral lobe of phallobase with a couple of lateral processes near apex (<xref ref-type="fig" rid="F3">Figs 27–28</xref>)</td><td rowspan="1" colspan="1"><italic><tp:taxon-name>Eudeferunda lenita</tp:taxon-name></italic></td></tr><tr><td rowspan="1" colspan="1">–</td><td rowspan="1" colspan="1">Medioventral processes of pygofer with apex distinctly attenuate and bent towards outboard (<xref ref-type="fig" rid="F2">Fig. 14</xref>); anal segment in dorsal view with basal margin slightly sinuate and angular laterally (<xref ref-type="fig" rid="F2">Fig. 12</xref>); ventral lobe of phallobase with a couple of lateral processes at base 1/3 (<xref ref-type="fig" rid="F2">Fig. 17</xref>)</td><td rowspan="1" colspan="1"><italic><tp:taxon-name>Eudeferunda alatea</tp:taxon-name></italic> sp. n.</td></tr></tbody></table></table-wrap></tp:treatment-sec><tp:treatment-sec><!--Section generated to contain objects referenced in tp:taxon-treatment.--><fig id="F1" position="float" orientation="portrait"><label>Figures 1–6.</label><caption><p><italic><tp:taxon-name>Eudeferunda alatea</tp:taxon-name></italic> Long &amp; Chen sp. n. <bold>1</bold> Male habitus, dorsal view <bold>2</bold> Male habitus, lateral view <bold>3</bold> Female habitus, dorsal view <bold>4</bold> Female habitus, lateral view <bold>5</bold> Hind tibia and tarsus <bold>6</bold> Apex of hind leg.</p></caption><graphic xmlns:xlink="http://www.w3.org/1999/xlink" xlink:href="ZooKeys-313-001-g001.jpg" position="float" orientation="portrait" xlink:type="simple"/></fig><fig id="F2" position="float" orientation="portrait"><label>Figures 7–18.</label><caption><p><italic><tp:taxon-name>Eudeferunda alatea</tp:taxon-name></italic> Long &amp; Chen sp. n. <bold>7</bold> Head and thorax, dorsal view <bold>8</bold> Frons and clypeus <bold>9</bold> Head, lateral view <bold>10</bold> Forewing <bold>11</bold> Hindwing <bold>12</bold> Anal segment, dorsal view <bold>13</bold> Male genitalia, lateral view <bold>14</bold> Male genitalia, ventral view <bold>15</bold> Left gonostyle, dorsal view <bold>16</bold> Left gonostyle, ventral view <bold>17</bold> Aedeagus, ventral view <bold>18</bold> Aedeagus, dorsal view. Scale bars: = 1 mm (Figs <bold>10–11</bold>); 0.5 mm (Figs <bold>7–9, 13–14, 17–18</bold>); 0.2mm (Figs <bold>12, 15–16</bold>).</p></caption><graphic xmlns:xlink="http://www.w3.org/1999/xlink" xlink:href="ZooKeys-313-001-g002.jpg" position="float" orientation="portrait" xlink:type="simple"/></fig><fig id="F3" position="float" orientation="portrait"><label>Figures 19–28.</label><caption><p><italic><tp:taxon-name>Eudeferunda lenita</tp:taxon-name></italic> Chen, Yang &amp; Wilson, 1989. <bold>19</bold> Head and thorax, dorsal view <bold>20</bold> Frons and clypeus <bold>21</bold> Head, lateral view <bold>22</bold> Forewing <bold>23</bold> Anal segment, dorsal view <bold>24</bold> Male genitalia, lateral view <bold>25</bold> Male genitalia, ventral view <bold>26</bold> Left gonostyle <bold>27</bold> Aedeagus, dorsal view <bold>28</bold> Phallobase, ventral view. Scale bars: = 1 mm (Figs <bold>10–11</bold>); 0.5 mm (Figs <bold>7–9, 13–14, 17–18</bold>); 0.2mm (Figs <bold>12, 15–16</bold>) (all after <xref ref-type="bibr" rid="B2">Chen et al. 1989</xref>).</p></caption><graphic xmlns:xlink="http://www.w3.org/1999/xlink" xlink:href="ZooKeys-313-001-g003.jpg" position="float" orientation="portrait" xlink:type="simple"/></fig></tp:treatment-sec><ref-list><ref id="B2"><mixed-citation xmlns:xlink="http://www.w3.org/1999/xlink" xlink:type="simple"><person-group><name name-style="western"><surname>Chen</surname><given-names>CL</given-names></name><name name-style="western"><surname>Yang</surname><given-names>CT</given-names></name><name name-style="western"><surname>Wilson</surname><given-names>MR</given-names></name></person-group> (<year>1989</year>) <article-title>Achilidae of Taiwan (Homoptera: Fulgoroidea).</article-title><source>Taiwan Museum Special Publication Series,</source><volume>8</volume>: <fpage>1</fpage>-<lpage>64</lpage>.</mixed-citation></ref></ref-list></tp:taxon-treatment>
