# Supplementary material for: A review of the Oriental genus Eudeferunda Chen, Yang & Wilson (Hemiptera, Fulgoromorpha, Achilidae) with description of one new species from Hainan, China
Source: Zookeys. 2013 Jun 27;(313):1–8. doi: 10.3897/zookeys.313.5106 (PMC3701227; doi:10.3897/zookeys.313.5106)
Supplement: XML Treatment for Eudeferunda alatea [file zookeys.313.5106-treatment2.xml]

<!DOCTYPE tp:taxon-treatment
  PUBLIC "-//TaxonX//DTD Taxonomic Treatment Publishing DTD v0 20100105//EN" "tax-treatment-NSO.dtd">
<tp:taxon-treatment xmlns:tp="http://www.plazi.org/taxpub"><tp:treatment-meta><mixed-citation publication-type="journal"><person-group><name><surname>Long</surname><given-names>Jian-Kun</given-names></name><name><surname>Yang</surname><given-names>Lin</given-names></name><name><surname>Chen</surname><given-names>Xiang-Sheng</given-names></name></person-group><article-title>A review of the Oriental genus
                    <italic>Eudeferunda</italic> Chen, Yang &amp; Wilson (Hemiptera, Fulgoromorpha, Achilidae) with description of one new species from Hainan, China</article-title><source>Zookeys</source><day>27</day><month>6</month><year>2013</year><volume>2013</volume><issue>313</issue><fpage>1</fpage><lpage>8</lpage><pub-id pub-id-type="doi">10.3897/zookeys.313.5106</pub-id></mixed-citation></tp:treatment-meta><tp:nomenclature><tp:taxon-name>
                        <tp:taxon-name-part taxon-name-part-type="genus">Eudeferunda</tp:taxon-name-part>
                        <tp:taxon-name-part taxon-name-part-type="species">alatea</tp:taxon-name-part>
                        <object-id xmlns:xlink="http://www.w3.org/1999/xlink" xlink:type="simple">urn:lsid:zoobank.org:act:7BB7C6C5-3FAA-4B0B-BCC2-AF560530F217</object-id>
                        <object-id xmlns:xlink="http://www.w3.org/1999/xlink" xlink:type="simple">http://species-id.net/wiki/Eudeferunda_alatea</object-id>
                    </tp:taxon-name><tp:taxon-authority>Long &amp; Chen</tp:taxon-authority><tp:taxon-status xmlns:xlink="http://www.w3.org/1999/xlink" xlink:type="simple">sp. n.</tp:taxon-status><xref ref-type="fig" rid="F1">Figs 1</xref><xref ref-type="fig" rid="F2">–18</xref></tp:nomenclature><tp:treatment-sec sec-type="Type material"><title>Type material.</title><p>Holotype: 1♂, <bold>China:</bold> Hainan, Ledong, Jianfengling National Natural Reserve (<named-content xmlns:xlink="http://www.w3.org/1999/xlink" content-type="dwc:verbatimCoordinates" xlink:type="simple">18°41'N, 108°36'E</named-content>), 16 Jan. 2011, J.-K Long. Paratypes: 1♂, 3♀♀,Hainan, Ledong, Jianfengling National Natural Reserve (<named-content xmlns:xlink="http://www.w3.org/1999/xlink" content-type="dwc:verbatimCoordinates" xlink:type="simple">18°41'N, 108°36'E</named-content>), 13–16 Jan. 2011, J.-K Long; 1♀, Hainan, Ledong, Jianfengling National Natural Reserve (<named-content xmlns:xlink="http://www.w3.org/1999/xlink" content-type="dwc:verbatimCoordinates" xlink:type="simple">18°41'N, 108°36'E</named-content>), 14 Jan. 2011, W.-B. Zheng (IEGU).</p><!--PageBreak--></tp:treatment-sec><tp:treatment-sec sec-type="Etymology"><title>Etymology.</title><p>The species name is derived from the Latin word “<italic>alate</italic>”, indicating the phallobase with a pointedly alate process at base 1/3 of each lateral side.</p></tp:treatment-sec><tp:treatment-sec sec-type="Description"><title>Description.</title><p>Body length (from apex of vertex to tip of forewings): male 3.75– 3.80 mm (N=2), female 4.50–4.75 mm (N=4); forewing length: male 2.95–3.05 mm (N=2), female 3.55–3.75 mm (N=4).</p><!--PageBreak--><p><bold>Coloration.</bold> Ivory white to black brown (<xref ref-type="fig" rid="F1">Figs 1</xref>–<xref ref-type="fig" rid="F2">9</xref>). Vertex ivory white, with black brown at base, longitudinal black brown stripe, gradually narrowing forward (except middle carina light brown) in middle, anterior and lateral margins brown, lateral margin with two transverse black brown stripes respectively at the level of anterior margin of eyes and base (<xref ref-type="fig" rid="F2">Fig. 7</xref>). Frons with disk in middle black brown, basal and apical fourth ivory white, lateral margins with three big and one small fuscous spots (<xref ref-type="fig" rid="F2">Fig. 8</xref>). Postclypeus with basal half ivory-white and apical half fuscous; preclypeus light brown except the base fuscous (<xref ref-type="fig" rid="F2">Fig. 8</xref>). Genae ivory white, with three fuscous transverse stripes before eyes, two dorsad, area between ocellus and antenna fuscous, genae coloration at level of clypeus same the face (<xref ref-type="fig" rid="F2">Fig. 9</xref>). Eyes reddish brown, ocelli pale reddish-brown (<xref ref-type="fig" rid="F2">Fig. 9</xref>). Antennae fuscous (<xref ref-type="fig" rid="F2">Figs 7–9</xref>). Pronotum dark brown, area between out side of two lateral carinae ivory white; mesonotum dark brown, with yellowish brown at apical angle (<xref ref-type="fig" rid="F2">Fig. 7</xref>). Tegula dark brown, with dorsally lateral margin yellowish brown (<xref ref-type="fig" rid="F2">Fig. 7</xref>). Forewing yellowish brown to dark yellowish brown, costal margin with three ivory white spots, clavus with three ivory white spots inside A<sub>2</sub> and one longitudinal ivory white stripe between A<sub>2</sub> and posterior margin (<xref ref-type="fig" rid="F2">Fig. 10</xref>). Hindwing pale brown, veins pale brown. Legs pale brown (<xref ref-type="fig" rid="F1">Figs 2, 4, 5–6</xref>). Abdomen dark brown.</p><p><bold>Head and thorax.</bold> Head with eyes narrower than pronotum (0.81:1) (<xref ref-type="fig" rid="F2">Fig. 7</xref>). Vertex long, broad across base than anterior (5.00:1), produced before eyes about 0.36 times of its length, width of vertex measured at base of middle line 0.66 times length along middle, longer in middle line than wide at base (1.41:1). Frons longer in middle line than widest part (1.25:1), basal margin subtruncate, middle carina gradually weakening basally (<xref ref-type="fig" rid="F2">Fig. 8</xref>). Postclypeus shorter than frons in middle line (0.42:1) (<xref ref-type="fig" rid="F2">Fig. 8</xref>). Rostum with apical segment longer than subapical one (1.47:1). Pronotum shorter than vertex in middle line (0.31:1). Mesonotum longer than pronotum in middle line (6.8:1), than vertex and pronotum together (1.61:1) (<xref ref-type="fig" rid="F2">Fig. 7</xref>). Disc of tegula with several small longitudinal ridges (<xref ref-type="fig" rid="F2">Fig. 7</xref>). Forewing 2.93 times as long as broad (<xref ref-type="fig" rid="F2">Fig. 10</xref>). Hindwing 1.78 times as long as broad (<xref ref-type="fig" rid="F2">Fig. 11</xref>).</p><p><bold>Male genitalia.</bold> Anal segment in dorsal view slightly shorter than broad (0.90:1), basal margin slightly sinuate and angular laterally, apical margin concave (<xref ref-type="fig" rid="F2">Fig. 12</xref>). Medioventral processes of pygofer paired, with apex distinctly attenuate and bent towards outboard, median cleft deep (<xref ref-type="fig" rid="F2">Figs 13–14</xref>). Dorsal margin of gonostyle with a small dentiform process dorsad and a large triangular process laterad, thence laterad convex near base, apical margin broadly convex (<xref ref-type="fig" rid="F2">Figs 15–16</xref>). Male genitalia with phallobase in ventral view (<xref ref-type="fig" rid="F2">Fig. 17</xref>), ventral lobe cleft at apical margin in middle, bilateral areas hump-shaped and protuberated subapically, a pointedly alate process at base 1/3 of each lateral side, with its base of inside margin denticulated and apically extended; in dorsal view (<xref ref-type="fig" rid="F2">Fig. 18</xref>), dorsal lobe with apical margin broadly incised in middle, bilateral margin ox-horn like produced. Phallic appendages longer than phallobase (3:1), gradually narrowing apically (<xref ref-type="fig" rid="F2">Figs 17–18</xref>).</p><fig id="F1" position="float" orientation="portrait"><label>Figures 1–6.</label><caption><p><italic><tp:taxon-name>Eudeferunda alatea</tp:taxon-name></italic> Long &amp; Chen sp. n. <bold>1</bold> Male habitus, dorsal view <bold>2</bold> Male habitus, lateral view <bold>3</bold> Female habitus, dorsal view <bold>4</bold> Female habitus, lateral view <bold>5</bold> Hind tibia and tarsus <bold>6</bold> Apex of hind leg.</p></caption><graphic xmlns:xlink="http://www.w3.org/1999/xlink" xlink:href="ZooKeys-313-001-g001.jpg" position="float" orientation="portrait" xlink:type="simple"/></fig><fig id="F2" position="float" orientation="portrait"><label>Figures 7–18.</label><caption><p><italic><tp:taxon-name>Eudeferunda alatea</tp:taxon-name></italic> Long &amp; Chen sp. n. <bold>7</bold> Head and thorax, dorsal view <bold>8</bold> Frons and clypeus <bold>9</bold> Head, lateral view <bold>10</bold> Forewing <bold>11</bold> Hindwing <bold>12</bold> Anal segment, dorsal view <bold>13</bold> Male genitalia, lateral view <bold>14</bold> Male genitalia, ventral view <bold>15</bold> Left gonostyle, dorsal view <bold>16</bold> Left gonostyle, ventral view <bold>17</bold> Aedeagus, ventral view <bold>18</bold> Aedeagus, dorsal view. Scale bars: = 1 mm (Figs <bold>10–11</bold>); 0.5 mm (Figs <bold>7–9, 13–14, 17–18</bold>); 0.2mm (Figs <bold>12, 15–16</bold>).</p></caption><graphic xmlns:xlink="http://www.w3.org/1999/xlink" xlink:href="ZooKeys-313-001-g002.jpg" position="float" orientation="portrait" xlink:type="simple"/></fig></tp:treatment-sec><tp:treatment-sec sec-type="Distribution"><title>Distribution.</title><p>South China (Hainan).</p></tp:treatment-sec><tp:treatment-sec sec-type="Remarks"><title>Remarks.</title><p>This new species differs from <!--PageBreak--><!--PageBreak--><italic><tp:taxon-name>Eudeferunda lenita</tp:taxon-name></italic> Chen, Yang &amp; Wilson, 1989 by: mesonotum dark brown, only with yellowish brown at apical angle (between <!--PageBreak-->lateral carinae white in <italic>lenita</italic>); forewing with three ivory white spots along costal margin (ivory white area among costal cell, Sc+R, and stigma in <italic>lenita</italic>); disk of tegula with several small longitudinal ridges (without in <italic>lenita</italic>); male pygofer of medioventral processes with apex distinctly attenuate and bent towards outboard (digitate and gradually narrowing apically in <italic>lenita</italic>); anal segment in dorsal view with basal margin slightly sinuate and angular laterally (base margin truncate and blunt laterally in <italic>lenita</italic>); ventral lobe of phallobase with a couple of lateral processes at base 1/3 (near apex in <italic>lenita</italic>).</p></tp:treatment-sec></tp:taxon-treatment>
