# Supplementary material for: A review of the Oriental genus Eudeferunda Chen, Yang & Wilson (Hemiptera, Fulgoromorpha, Achilidae) with description of one new species from Hainan, China
Source: Zookeys. 2013 Jun 27;(313):1–8. doi: 10.3897/zookeys.313.5106 (PMC3701227; doi:10.3897/zookeys.313.5106)
Supplement: XML Treatment for Eudeferunda lenita [file zookeys.313.5106-treatment3.xml]

<!DOCTYPE tp:taxon-treatment
  PUBLIC "-//TaxonX//DTD Taxonomic Treatment Publishing DTD v0 20100105//EN" "tax-treatment-NSO.dtd">
<tp:taxon-treatment xmlns:tp="http://www.plazi.org/taxpub"><tp:treatment-meta><mixed-citation publication-type="journal"><person-group><name><surname>Long</surname><given-names>Jian-Kun</given-names></name><name><surname>Yang</surname><given-names>Lin</given-names></name><name><surname>Chen</surname><given-names>Xiang-Sheng</given-names></name></person-group><article-title>A review of the Oriental genus
                    <italic>Eudeferunda</italic> Chen, Yang &amp; Wilson (Hemiptera, Fulgoromorpha, Achilidae) with description of one new species from Hainan, China</article-title><source>Zookeys</source><day>27</day><month>6</month><year>2013</year><volume>2013</volume><issue>313</issue><fpage>1</fpage><lpage>8</lpage><pub-id pub-id-type="doi">10.3897/zookeys.313.5106</pub-id></mixed-citation></tp:treatment-meta><tp:nomenclature><tp:taxon-name>
                        <tp:taxon-name-part taxon-name-part-type="genus">Eudeferunda</tp:taxon-name-part>
                        <tp:taxon-name-part taxon-name-part-type="species">lenita</tp:taxon-name-part>
                        <object-id xmlns:xlink="http://www.w3.org/1999/xlink" xlink:type="simple">http://species-id.net/wiki/Eudeferunda_lenita</object-id>
                    </tp:taxon-name><tp:taxon-authority>Chen, Yang &amp; Wilson, 1989</tp:taxon-authority><xref ref-type="fig" rid="F3">Figs 19–28</xref><tp:nomenclature-citation-list><tp:nomenclature-citation><tp:taxon-name>Eudeferunda lenita</tp:taxon-name><comment><xref ref-type="bibr" rid="B2">Chen et al. 1989</xref>: 16. </comment></tp:nomenclature-citation></tp:nomenclature-citation-list></tp:nomenclature><tp:treatment-sec sec-type="Distribution"><title>Distribution.</title><p>South China: Henchun (<named-content xmlns:xlink="http://www.w3.org/1999/xlink" content-type="dwc:verbatimCoordinates" xlink:type="simple">22°00'N, 120°44'E</named-content>), Pingtung City, Taiwan.</p></tp:treatment-sec><tp:treatment-sec sec-type="Material examined"><title>Material examined.</title><p>No specimen has been collected by the authors.</p><fig id="F3" position="float" orientation="portrait"><label>Figures 19–28.</label><caption><p><italic><tp:taxon-name>Eudeferunda lenita</tp:taxon-name></italic> Chen, Yang &amp; Wilson, 1989. <bold>19</bold> Head and thorax, dorsal view <bold>20</bold> Frons and clypeus <bold>21</bold> Head, lateral view <bold>22</bold> Forewing <bold>23</bold> Anal segment, dorsal view <bold>24</bold> Male genitalia, lateral view <bold>25</bold> Male genitalia, ventral view <bold>26</bold> Left gonostyle <bold>27</bold> Aedeagus, dorsal view <bold>28</bold> Phallobase, ventral view. Scale bars: = 1 mm (Figs <bold>10–11</bold>); 0.5 mm (Figs <bold>7–9, 13–14, 17–18</bold>); 0.2mm (Figs <bold>12, 15–16</bold>) (all after <xref ref-type="bibr" rid="B2">Chen et al. 1989</xref>).</p></caption><graphic xmlns:xlink="http://www.w3.org/1999/xlink" xlink:href="ZooKeys-313-001-g003.jpg" position="float" orientation="portrait" xlink:type="simple"/></fig></tp:treatment-sec><ref-list><ref id="B2"><mixed-citation xmlns:xlink="http://www.w3.org/1999/xlink" xlink:type="simple"><person-group><name name-style="western"><surname>Chen</surname><given-names>CL</given-names></name><name name-style="western"><surname>Yang</surname><given-names>CT</given-names></name><name name-style="western"><surname>Wilson</surname><given-names>MR</given-names></name></person-group> (<year>1989</year>) <article-title>Achilidae of Taiwan (Homoptera: Fulgoroidea).</article-title><source>Taiwan Museum Special Publication Series,</source><volume>8</volume>: <fpage>1</fpage>-<lpage>64</lpage>.</mixed-citation></ref></ref-list></tp:taxon-treatment>
